# Supplementary material for: Survival Difference of Endometrial Cancer Patients with Peritoneal Metastasis Receiving Cytoreductive Surgery (CRS) with and without Hyperthermic Intraperitoneal Chemotherapy (HIPEC): A Systematic Review and Meta-Analysis
Source: Int J Mol Sci. 2024 Jul 8;25(13):7495. doi: 10.3390/ijms25137495 (PMC11242309; doi:10.3390/ijms25137495)
Supplement: Supplementary file 1 [file ijms-25-07495-s001.zip]

Archive with 1 entries (1 files):
- ijms-3077233-supplementary.pdf
